# Supplementary material for: Global agricultural productivity is threatened by increasing pollinator dependence without a parallel increase in crop diversification
Source: Glob Chang Biol. 2019 Jul 10;25(10):3516–27. doi: 10.1111/gcb.14736 (PMC6852307; doi:10.1111/gcb.14736)
Supplement: Supplementary file 1 [file GCB-25-3516-s001.xlsx]

## Sheet: Appendix_S1
Appendix S1. Average annual rates of change in harvested area (Δ area) for 114 crops and crop items as defined by FAO from 1961 and 2016. For each crop, information on the putative species represented, harvested area in 1961 and 2016, and pollinator-dependence category and its bibliographical source is provided. Categories of pollinator-dependence are: 0= “none” (i.e. no decrease in yield), 1=“li…
FAO crop/ crop item	Species	Area 1961 (ha)	Area 2016 (ha)	Δ area (%/yr)	Pollinator dependence category	Bibliographical source	Observations
Almonds, with shell	Amygdalus communis	734703	1865633	1.70878	3	Klein et al. (2007)	Same pollinator-dependent category according to Klein et al. (2015).
Anise, badian, fennel, coriander	Pimpinella anisum, Illicium verum,Foeniculum vulgare, Coriandrum sativum	123600	1371153	4.47232	3	Basawana (1982), Meena et al. (2015)	Category 3 of pollinator-dependence for coriander according to Basawana (1982) and 3 for anise according to Meena et al. (2015).
Apples	Malus domestica	1721568	5293340	2.0632	3	Klein et al. (2007)
Apricots	Prunus armeniaca	213367	568014	1.79618	3	Klein et al. (2007)
Areca nuts	Areca catechu	300557	958574	2.13114	0	Staples & Bevacqua (2006)	Wind pollination
Asparagus	Asparagus officinalis	640003	1530567	1.59794	0	Klein et al. (2007)	Pollinator-dependent for seed production, but not for the parts we consume.
Avocados	Persea americana	78690	563916	3.64559	3	Klein et al. (2007)
Bambara beans	Vigna subterranea (syn. Voandzeia subterranea)	40500	228764	3.19805	1	Klein et al. (2007)
Bananas	Musa sapientum, M. cavendishii, M. nana, M. paradisiaca	2008953	5494005	1.846	0	Klein et al. (2007)
Barley	Hordeum disticum, H. hexasticum, H. vulgare	54518640	46923218	-0.27241	0	Klein et al. (2007)
Beans, dry	Phaseolus spp. (P. vulgaris, P. lunatus, P. angularis, P. aureus, P. mungo, P. coccineus, P. calcaratus, P. aconitifolius, P. acutifolius)	22766818	29392817	0.465528	1	Klein et al. (2007)
Beans, green	Vigna spp., V. unguiculata, V. subterranean (syn. Voandzeia subterranea), Phaseolus spp.	498135	1557233	2.09398	1	Klein et al. (2007)
Blueberries	Vaccinium corymbosum	3023	110928	6.76953	3	Klein et al. (2007)
Brazil nuts, with shell	Bertholletia excelsa	1800	12011	3.51121	4	Klein et al. (2007)
Broad beans, horse beans, dry	Vicia faba	5402824	2403746	-1.46174	2	Klein et al. (2007)	Category 3 of pollinator-dependence according to Cunningham & Le Feuvre (2013); see also Bartomeus et al. (2014), Bishop et al. (2016).
Buckwheat	Fagopyrum esculentum	4640230	2370811	-1.21354	3	Klein et al. (2007)	Same pollinator-dependent category according to Bartomeus et al. (2014)
Cabbages and other brassicas	Brassica chinensis, B. oleracea	1353526	2473271	1.10208	0	Klein et al. (2007)	Pollinator-dependent for seed production, but not for the parts we consume.
Carrots and turnips	Daucus carota	362463	1168729	2.15145	0	Klein et al. (2007)	Pollinator-dependent for seed production, but not for the parts we consume.
Cashew nuts, with shell	Anacardium occidentale	526250	6083212	4.55052	3	Klein et al. (2007)
Cashewapple	Anacardium occidentale	71500	665123	4.13838	3	Klein et al. (2007)
Cassava	Manihot esculenta, syn. M. utilissima, M. palmata	9623856	23482052	1.63503	0	Klein et al. (2007)
Cassava leaves	Manihot esculenta, syn. M. utilissima, M. palmata	**a	6794	…	0	Klein et al. (2007)
Castor oil seed	Ricinus communis	1233344	1256846	0.0343263	0	Rizzardo et al. (2012)	Wind pollination
Cauliflowers and broccoli	Brassica oleracea	235309	1343312	3.21795	0	Klein et al. (2007)	Pollinator-dependent for seed production, but not for the parts we consume. Category 3 of pollinator dependecne for seed production according to Abrol (2006).
Cherries	Prunus avium	93364	439692	2.85746	3	Klein et al. (2007)	Category 4 of pollinator-dependence according to Holzschuh et al. (2012).
Cherries, sour	Prunus cerasus	63363	214396	2.241	3	Klein et al. (2007)	Category 2 of pollinator-dependence according to Hansted et al. (2012) et al.
Chestnut	Castanea sativa	102870	602718	3.26674	2	Klein et al. (2007)
Chick peas	Cicer arietinum	11836682	12650078	0.120909	0	Klein et al. (2007)
Chicory roots	Cichorium intybus, C. endivia	16948	13968	-0.350984	0	Klein et al. (2007)
Chillies and peppers, dry	Capsicum annuum, C. fructescens, Pimenta dioica (syn. P. officinalis, P. dioica)	1150425	1798847	0.816065	1	Klein et al. (2007)	Pollinator-dependent for seed production, but not for the parts we consume.
Chillies and peppers, green	Capsicum annuum, C. fructescens, Pimenta dioica (syn. P. officinalis, P. dioica)	658959	1938788	1.98148	1	Klein et al. (2007)	Category 2 of pollinator-dependence according to Carr & Davidar (2015).
Cocoa, beans	Theobroma cacao	4403484	10196725	1.53839	4	Klein et al. (2007)
Coconuts	Cocos nucifera	5260283	12168804	1.53658	2	Klein et al. (2007)
Coffee, green	Coffea arabica, C. canephora, C. liberica	9757455	10975184	0.214056	2	Klein et al. (2007)
Cow peas, dry	Vigna unguiculata	2410732	12316878	3.00994	1	Klein et al. (2007)	Category 3 of pollinator-dependence according to Fohouo et al. (2009).
Cranberries	Vaccinium macrocarpon, V. oxycoccus, Vaccinium corymbosum, V. angustifolium, V. ashei, V. myrtillus	8730	41574	2.8783	3	Klein et al. (2007)
Cucumbers and gherkins	Cucumis sativus	1012495	2144672	1.37403	3	Klein et al. (2007)	Same pollinator-dependent category according to Motzke et al. (2015).
Currants	Ribes nigrum, R. rubrum	7683	120820	5.13722	2	Klein et al. (2007)
Dates	Phoenix dactylifera	240972	1353159	3.18703	0	Klein et al. (2007)
Eggplants (aubergines)	Solanum melongena	792524	1793978	1.49648	2	Klein et al. (2007)	Same pollinator-dependent category according to Carr & Davidar (2015) and Nunes-Silva et al. (2013).
Figs	Ficus carica	622157	308460	-1.26754	2	Klein et al. (2007)
Garlic	Allium sativum (syn. Alliaria sativum)	771238	1468811	1.17818	0	Klein et al. (2007)	Pollinator-dependent for seed production, but not for the parts we consume.
Gooseberries	Ribes uva-crispa	39390	31395	-0.411629	2	Zakharov (1958), Jefferies et al. (1982)
Grain, mixed	*a	3059440	1007798	-1.99878	0	Klein et al. (2007)
Grapefruit (inc. pomelos)	Citrus paradisi, , C. maxima, C. grandis	101340	358724	2.32493	1	Klein et al. (2007)	Category 3 of pollinator-dependence according to Chacoff & Aizen (2007).
Grapes	Vitis vinifera	9333213	7096741	-0.496841	0	Klein et al. (2007)
Groundnuts, with shell	Arachis hypogaea	16641343	27660802	0.928147	1	Klein et al. (2007)
Hazelnuts, with shell	Corylus avellana	299403	661514	1.45178	0	Olsen et al. (2000)	Wind pollination
Jojoba seeds	Simmondsia chinensis	**b	298	…	0	Niklas et al. (1985)	Wind pollination
Karite nuts (sheanuts)	Vitellaria paradoxa	85100	604310	3.62839	2	Klein et al. (2007)	Category 1 of pollinator-dependence according to Okullo et al. (2003).
Kiwi fruit	Actinidia deliciosa	**c	277527	…	4	Klein et al. (2007)
Kola nuts	Cola nitida, C. vera, C. acuminata	155000	548724	2.32511	3	Klein et al. (2007)
Leeks, other alliaceous vegetables	Allium ampeloprasum, Allium spp.	55055	131766	1.59937	0	Klein et al. (2007)	Pollinator-dependent for seed production, but not for the parts we consume.
Lemons and limes	Citrus limon, C. aurantifolia, C.limetta	205512	1078845	3.06071	1	Klein et al. (2007)
Lentils	Lens esculenta	1619653	5481120	2.24129	0	Klein et al. (2007)
Lettuce and chicory	Lactuca sativa	434747	1223407	1.89895	0	Klein et al. (2007)	Pollinator-dependent for seed production for chicory, but not for the parts we consume.
Linseed	Linum usitatissimum	7505107	2764340	-1.79958	1	Klein et al. (2007)
Maize	Zea mais	105559708	187959116	1.05452	0	Klein et al. (2007)	Wind pollination
Maize, green	Zea mais	761548	1416632	1.13491	0	Klein et al. (2007)	Wind pollination
Mangoes, mangosteens, guavas	Mangifera indica, Garcinia mangostana, Psidium guava	1280631	5425054	2.65962	3	Klein et al. (2007)	Same pollinator-dependent category according to Carvalheiro et al. (2010).
Melons, other (inc.cantaloupes)	Cucumis melo, C. metuliferus	627381	1245841	1.25511	4	Klein et al. (2007)
Melonseed	Cucumis melo	442320	2125811	2.89544	4	Klein et al. (2007)
Millet	Echinocloa frumentacea, Eleusine coracana, Eragrostis abyssinica, Panicum miliaceum, Paspalum scrobiculatum, Pennisetum glaucum, Setaria italica	43401259	31705489	-0.56928	0	Klein et al. (2007)	Wind pollination
Mustard seed	Brassica alba, B. hirta, Sinapis alba, B. nigra, Sinapis nigra	463168	736592	0.847103	2	Klein et al. (2007)	Same pollinator-dependent category according to Devi & Sharma (2018).
Nutmeg, mace and cardamoms	Elettaria cardamomum, Myristica fragrans	73450	385095	3.05835	3	Klein et al. (2007)
Oats	Avena spp., mainly Avena sativa	38260751	9433141	-2.51368	0	Klein et al. (2007)	Wind pollination
Oil, palm fruit	Elaeis guineensis	3621037	21087444	3.25535	1	Klein et al. (2007)
Okra	Abelmoschus esculentus	326000	2157961	3.49613	2	Klein et al. (2007)	Same pollinator-dependent category according to Carr & Davidar (2015).
Olives	Olea europea	2608804	10650068	2.59058	0	Klein et al. (2007)	Wind pollination
Onions, dry	Allium cepa	1216213	4955432	2.58697	0	Klein et al. (2007)	Pollinator-dependent for seed production, but not for the parts we consume. Onion can be considered category 4 of pollinator dependence for hybrid seed production according to Brand MR (2014).
Onions, shallots, green	Allium cepa, A. ascalonicum, A. fistulosum	80212	253661	2.11538	0	Klein et al. (2007)	Pollinator-dependent for seed production, but not for the parts we consume.
Oranges	Citrus sinensis	1261408	3965265	2.10428	1	Klein et al. (2007)
Papayas	Carica papaya	114192	441964	2.49115	1	Klein et al. (2007)	Category 3 of pollinator-dependence according to Martins & Johnson (2009).
Peaches and nectarines	Prunus persica, Persica laevis	548348	1639925	2.01178	3	Klein et al. (2007)
Pears	Pyrus communis	498648	1584956	2.12483	3	Klein et al. (2007)
Peas, dry	Pisum sativum, P. arvense	7549841	7625705	0.0181803	0	Klein et al. (2007)
Peas, green	Pisum sativum, P. arvense	652611	2589087	2.53725	0	Klein et al. (2007)
Pepper (piper spp.)	Piper nigrum, P. longum	153209	527848	2.27458	0	Klein et al. (2007)
Persimmons	Diospyros kaki, D. virginiana	122381	1029976	3.94898	1	Klein et al. (2007)
Pigeon peas	Cajanus cajan	2727343	5409948	1.25308	1	Klein et al. (2007)
Pineapples	Ananas comosus	369318	1046901	1.91248	0	Klein et al. (2007)
Pistachios	Pistacia vera	35393	639296	5.40243	0	Erdogan et al. (1997)	Wind pollination
Plums and sloes	Prunus domestica, P. spinosa	396453	2651122	3.51525	3	Klein et al. (2007)
Poppy seed	Papaver somniferum	100698	120134	0.321391	1	Merry et al. (2017)
Potatoes	Solanum tuberosum	22147976	19246462	-0.254981	0	Klein et al. (2007)	Pollinator-dependent for seed production, but not for the parts we consume.
Pumpkins, squash and gourds	Cucurbita maxima, C. mixta, C. moschata, C. pepo	1487601	1992003	0.532277	4	Klein et al. (2007)
Quinces	Cydonia oblonga	33554	94238	1.89531	4	Benedek et al. (2000)
Quinoa	Chenopodium quinoa	52555	185350	2.31807	0	Klein et al. (2007)
Rapeseed	Brassica napus	6277273	33708547	3.1032	2	Klein et al. (2007)	Same pollinator-dependent category according to Jauker et al. (2012).
Raspberries	Rubus idaeus, R. fruiticosus, R. chamaemorus, R. flagellaris, R. trivalis	21746	106631	2.933	3	Klein et al. (2007)
Rice, paddy	Oryza ssp. (mainly O. sativa)	115365135	159807722	0.594248	0	Klein et al. (2007)	Wind pollination
Rye	Secale cereale	30254816	4403075	-3.44359	0	Klein et al. (2007)	Wind pollination
Safflower seed	Carthamus tinctorius	757220	1140002	0.746649	1	Klein et al. (2007)
Seed cotton	Gossypium hirsutum, G. barbadense, G. arboreum, G. herbaceum	31861183	30206843	-0.0968984	2	Klein et al. (2007)	Same pollinator-dependent category according to Pires et al. (2014).
Sesame seed	Sesamum indicum	4963028	10576563	1.38519	2	Klein et al. (2007)	Category 3 of pollinator-dependence according to Stein et al. (2017) .
Sorghum	Sorghum guineense, S. vulgare, S. dura	46009146	44771056	-0.0495847	0	Klein et al. (2007)	Wind pollination
Soybeans	Glycine max, G. soja	23818820	121532432	3.00744	2	Klein et al. (2007)
Spinach	Spinacia olearacea	333508	921750	1.86556	0	Klein et al. (2007)	Neither pollinator-dependent for seed production nor the parts we consume.
Strawberries	Fragaria ssp.	94135	401862	2.674	2	Klein et al. (2007)	Same pollinator-dependent category according to Bartomeus et al. (2014) and Klatt et al. (2013); category 3 of pollinator dependence in terms of fruit quality according to Ellis et al. (2017).
String beans	Phaseolus vulgaris, Phaseolus coccineus, Vigna unguiculata, Lablab purpureus	174197	200724	0.258049	1	Klein et al. (2007)
Sugar beet	Beta vulgaris	6926098	4564868	-0.755147	0	Klein et al. (2007)
Sugar cane	Saccharum officinarum	8911879	26774304	2.02024	0	Klein et al. (2007)
Sunflower seed	Helianthus annuus	6667130	26205337	2.51991	2	Klein et al. (2007)	Same pollinator-dependent category according to Mallinger & Prasifka (2017).
Sweet potatoes	Ipomoea batatas	13363636	8623973	-0.793186	0	Klein et al. (2007)
Tangerines, mandarins, clementines, satsumas	Citrus tangerina, Citrus reticulata, C. clementina, C. unshiu, C. bergamia	343326	2609121	3.75626	1	Klein et al. (2007)
Taro (cocoyam)	Colocasia esculenta	758228	1669708	1.44566	0	Klein et al. (2007)	Pollinator-dependent for seed production, but not for the parts we consume.
Tomatoes	Lycopersicon esculentum	1680452	4782753	1.91993	1	Klein et al. (2007)
Triticale	Triticum aestivum x Secale cereale	**d	4157018	…	0	Klein et al. (2007)
Vanilla	Vanilla planifolia, V. pompona	16483	93157	3.19912	4	Klein et al. (2007)
Walnuts, with shell	Juglans regia, J. nigra, J. cinerea	161347	1186398	3.69409	0	Polito et al. (2004)
Watermelons	Citrullus lanatus	1955516	3507243	1.0678	4	Klein et al. (2007)
Wheat	Triticum spp. (mainly T. aestivum, T. durum, T. spelta)	204209450	220107551	0.136402	0	Klein et al. (2007)	Wind pollination
Yams	Dioscorea spp.	1150644	7454583	3.45565	0	Klein et al. (2007)
Yautia (cocoyam)	Xanthosoma sagittifolium	23111	40163	1.00986	0	Millet-Pinhero et al. (2017)	Pollinator-dependent for seed production, but not for the parts we consume.
*a mixed response of cereal species that are sown and harvested together
**a Reported since 1990
**b Reported since 1982
**c Reported since 1970
**d Reported since 1975
References
Abrol D.P. (2006). Factors influencing flight activity of Apis florea f, an important pollinator of Daucus carota l. Journal of Apicultural Research, 45:2–6.
Bartomeus I., Potts S.G., Steffan-Dewenter I., Vassiere B.E., Woyciechowski M., Krewenka K.M., Tscheulin T., Roberts S.P.M., Szentgyorgyi H., Westphal C., Bommarco R. (2014). Contribution of insect pollinators to crop yield and quality varies with agricultural intensification. PeerJ. doi: 10.7717/peerj.328
Basawana K.S. (1982). Role of insect pollinators on seed production in Coriander and fennel. South Indian Horticulture, 56: 117-118
Benedek P., Szabó T., Nyéki J. (2000). New results on the bee pollination of quince (Cydonia oblonga Mill.). In VIII International Symposium on Pollination-Pollination: Integrator of Crops and Native Plant Systems 561, 243-248.
Bishop J., Jones H.E., Lukac M., & Potts S.G. (2016). Insect pollination reduces yield loss following heat stress in faba bean (Vicia faba L.). Agriculture Ecosystems & Environment, 220: 89–96.
Brand M.R. (2014) Pollination ecosystem services to onion hybrid seed crops in South Africa. PhD thesis. University of Stellenbosch. http://hdl.handle.net/10019.1/86238
Carr S.A., Davidar P. (2015). Pollinator dependency , pollen limitation and pollinator visitation rates to six vegetable crops in Southern India. Journal of Pollination Ecology, 16:51–57.
Carvalheiro L.G., Seymour C.L., Veldtman R., & Nicolson S.W. (2010). Pollination services decline with distance from natural habitat even in biodiversity-rich areas. Journal of Applied Ecology, 47: 810–820
Chacoff N.P., Aizen M.A. (2007). Pollination requirements of pigmented grapefruit (Citrus paradisi Macf.) from northwestern Argentina. Crop Science, 47: 1143–1150
Cunningham S.A., Le Feuvre D. (2013). Significant yield benefits from honeybee pollination of faba bean (Vicia faba) assessed at field scale. Field Crop Research, 149: 269–275
Dale A., Schooley, K. (1999). Currants and gooseberries. OMAFRA FactSheet, 98-095.
Devi M., Sharma H.K. (2018). Effect of different modes of pollination on seed set of mustard ( Brassica juncea L .) sown on different sowing dates. Journal of Entomology and Zoology Studies, 6: 1889–1893.
Ellis, C.R., Feltham, H., Park, K., Hanley, N., Goulson, D., 2017. Seasonal complementary in pollinators of soft-fruit crops. Basic Appl. Ecol. 19, 45–55. doi:10.1016/j.baae.2016.11.007
Erdogan V., Kunter B., Ayfer M. (1997). Pollen dispersal in pistachio (Pistacia vera L.). In II International Symposium on Pistachios and Almonds 470, 286-293.
Fohouo F.T., Ngakou A., Kengni B.S. (2009). Pollination and yield responses of cowpea (Vigna unguiculata L. Walp.) to the foraging activity of Apis mellifera adansonii (Hymenoptera: Apidae) at Ngaoundéré (Cameroon). African Journal of Biotechnology, 8: 1988–1996.
Hansted L, Grout B.W.W., Eilenberg J., Dencker I.B., Toldam-Andersen T.B. (2012). The importance of bee pollination of the sour cherry (Prunus Cerasus) cultivar “Stevnsbaer ” in Denmark. Journal of Pollination Ecology, 10: 124–129.
Holzschuh A., Dudenhöffer J., Tscharntke T. (2012). Landscapes with wild bee habitats enhance pollination , fruit set and yield of sweet cherry. Biological Conservation, 153: 101–107.
Jauker F., Bondarenko B., Becker H.C., Steffan-Dewenter I. (2012). Pollination efficiency of wild bees and hoverflies provided to oilseed rape. Agricutltural and Forest Entomology, 14: 81–87
Jefferies C.J., Atwood J.G., Williams R.R. (1982). Crop failure in gooseberry due to poor pollination. Scientia Horticulturae, 16: 147-153.
Klatt B.K., Holzschuh A., Westphal C., Clough Y., Smit I., Pawelzik E., Tscharntke T. (2013). Bee pollination improves crop quality, shelf life and commercial value. Proceedings of the Royal Society B, Biological Sciences, 281: 20132440–20132440.
Kremen C., Williams N.M., Aizen M.A., Gemmill‐Herren B., LeBuhn G., Minckley R., Packer L., Potts S., Roulston T., Steffan-Dewenter I., Vázquez D.P., Winfree R., Adams L., Crone E.E., Greenleaf S.S., Keitt T.H., Klein A.M., Regetz J., Ricketts T.H. (2007). Pollination and other ecosystem services produced by mobile organisms: a conceptual framework for the effects of land‐use change. Ecology Lett…
Klein A.M., Hendrix S.D., Clough Y., Scofield A., Kremen C. (2015). Interacting effects of pollination, water and nutrients on fruit tree performance. Plant Biology, 17: 201-208.
Mallinger R., Prasifka J. (2017). Benefits of insect pollination to confection sunflowers differ across plant genotypes. Crop Science, 57: 3264-3272
Martins D.J., Johnson S.D. (2009). Distance and quality of natural habitat influence hawkmoth pollination of cultivated papaya. International Journal of Tropical Insect Science, 29: 114–123.
Meena N.K., Singh B., Kant K., Meena R.D., Solanki R.K. (2015). Role of insect pollinators in pollination of seed spices-A review. International Journal of Seed Spices, 5: 1-17.
Merry A.M., Corkrey R., Westmore G.C., Dean G.J. (2017). Increasing seed yield in Papaver somniferum L. with the use of honey bees (Apis mellifera L.), 18th Australian Agronomy Conference,Ballarat, Victoria.
Milet-Pinheiro P., Gonçalves E.G., Navarro D.M.D.A.F., Nuñez-Avellaneda L.A., Maia A.C.D. (2017). Floral scent chemistry and pollination in the Neotropical aroid genus Xanthosoma (Araceae). Flora, 231: 1-10.
Motzke I., Tscharntke T., Wanger T.C., Klein A.M. (2015). Pollination mitigates cucumber yield gaps more than pesticide and fertilizer use in tropical smallholder gardens. Journal of Applied Ecology, 52: 261–269.
Niklas K.J., Buchmann S.L. (1985). Aerodynamics of wind pollination in Simmondsia chinensis (Link) Schneider. American Journal of Botany, 72: 530-539.
Nunes-Silva P., Hrncir M., Da Silva C.I., Roldao Y.S., Imperatriz-Fonseca V.L. (2013). Stingless bees, Melipona fasciculata, as efficient pollinators of eggplant (Solanum melongena) in greenhouses. Apidologie, 44: 537–546.
Zakharov G.A. (1958). Bees in the pollination of black currants and gooseberries. Pchelovodstvo, 35: 29-33.
Okullo J.B., Hall J.B., Masters E. (2003). Reproductive biology and breeding systems of Vitellaria paradoxa. Improved Management of Agroforestry Parkland Systems in Sub-Saharan Africa (pp. 66–84). University of Wales Bangor, UK.
Olsen J.L., Mehlenbacher S.A., Azarenko A.N. (2000). Hazelnut pollination. HortTechnology, 10: 113-115.
Pandey A.K., Kumari A. (2007). Pollination ecology of safflower (Carthamus tinctorius linn). 7th International Safflower Conference. Wagga Wagga, Australia.
Pires V.C., Silveira F.A., Sujii E.R., Sujii E.R., Torezani K.R.S., Rodrigues W.A. Albuquerque F.A., Rodrigues S.M.M., Salomao A.N., Pires C.S.S. (2014). Importance of bee pollination for cotton production in conventional and organic farms in Brazil. Journal of Pollination Ecology, 13: 151–160.
Polito V.S., Pinney K., Weinbaum S., Aradhya M.K., Dangl J., Yanknin Y., Grant J.A. (2004). Walnut pollination dynamics: pollen flow in walnut orchards. V International Walnut Symposium 705, 465-472.
Rizzardo R.A.G., Milfont M.O., Da Silva E.M.S., Freitas B.M. (2012). Apis mellifera pollination improves agronomic productivity of anemophilous castor bean (Ricinus communis). Anais da Academia Brasileira de Ciencias, 84: 1137–1145
Stein K., Coulibaly D., Stenchly K., Goetze D., Porembski S., Lindner A., Konaté S., Linsenmair E.K. (2017). Bee pollination increases yield quantity and quality of cash crops in Burkina Faso, West Africa. Scientific Reports, 7: 1–10
