# Supplementary material for: Global agricultural productivity is threatened by increasing pollinator dependence without a parallel increase in crop diversification
Source: Glob Chang Biol. 2019 Jul 10;25(10):3516–27. doi: 10.1111/gcb.14736 (PMC6852307; doi:10.1111/gcb.14736)
Supplement: Supplementary file 2 [file GCB-25-3516-s002.xlsx]

## Sheet: rates
Appendix S2. Average annual growth rates in agricultural area (Δ area), proportion of agriculture land cultivated with pollinator dependent crops (Δ dependence), crop diversity (Δ diversity), crop richness (Δ no. crops), and crop evenness (Δ evenness) between 1961 and 2016 estimated for 127 countries with >1000 km2 of agriculture area in 1961. The values of each variable in 1961 and 2016 are prov…
Country	Region	Area (1961)	Area (2016)	Δ area (%/ yr)	Dependence (1961)	Dependence (2016)	Δ dependence (%/ yr)	Diversity (1961)	Diversity (2016)	Δ diversity (%/ yr)	Richness (1961)	Richness (2016)	Δ richness (%/ yr)	Evenness (1961)	Evenness (2016)	Δ evennes (%/ yr)	Δ area vulnerability index	Δ dependence vulnerability index
Afghanistan	Asia	3584029	3235233	-0.185984	0.0556893	0.0929046	0.934862	3.85702	3.62667	-0.111901	23	28	0.358295	0.430521	0.386626	-0.195334	-0.0740832	1.04676
Albania	Europe	428930	281914	-0.760172	0.0991211	0.204428	1.32483	6.49246	13.5274	1.34363	15	47	2.09825	0.690771	0.676524	-0.0378841	-2.1038	-0.0187992
Algeria	Africa	3359173	3656143	0.154144	0.0558361	0.130009	1.54856	4.46089	9.07498	1.2996	33	48	0.683587	0.427669	0.569725	0.522824	-1.14545	0.248965
Angola	Africa	1650138	4651695	1.90218	0.348358	0.284592	-0.36691	7.06024	8.53062	0.34456	22	25	0.232695	0.632304	0.665966	0.0943498	1.55762	-0.71147
Argentina	Americas	13829354	36447543	1.77758	0.202104	0.61558	2.0457	9.51913	5.14606	-1.11208	39	60	0.786317	0.615058	0.40012	-0.778682	2.88966	3.15778
Australia	Oceania	8901294	22127218	1.66944	0.0179399	0.147057	3.89919	3.39734	5.72926	0.954698	56	68	0.353635	0.303823	0.413695	0.56282	0.714741	2.94449
Austria	Europe	1165155	1033740	-0.217347	0.00912325	0.12437	4.86449	7.56025	9.77839	0.468859	29	46	0.842338	0.600751	0.595557	-0.015785	-0.686206	4.39563
Bangladesh	Asia	9671321	14307944	0.714632	0.0594096	0.0699489	0.297368	2.09754	2.94608	0.619566	41	42	0.0438233	0.199475	0.289077	0.676835	0.0950662	-0.322198
Belgium-Luxembourg	Europe	726208	3041817	2.63852	0.0577149	0.246584	2.67551	7.72734	7.09087	-0.156164	32	59	1.11858	0.589994	0.48039	-0.372966	2.79469	2.83167
Benin	Africa	961163	3180451	2.19954	0.292444	0.449714	0.785503	7.56018	10.1123	0.530236	26	33	0.434415	0.620883	0.661733	0.115922	1.6693	0.255268
Bolivia (Plurinational State of)	Americas	671941	3646381	3.1229	0.076724	0.530492	3.57815	10.6842	11.5038	0.13448	43	58	0.545561	0.62979	0.60158	-0.0832874	2.98842	3.44367
Botswana	Africa	187571	101624	-1.10814	0.0301273	0.056217	1.14062	1.24503	2.80064	1.4849	8	8	0	0.105393	0.495252	2.85335	-2.59303	-0.344278
Brazil	Americas	25749178	75139969	1.96626	0.422224	0.565219	0.531732	10.4894	6.77398	-0.791897	47	56	0.319061	0.610461	0.47526	-0.454152	2.75816	1.32363
Bulgaria	Europe	3543155	3011602	-0.295101	0.195438	0.367576	1.15514	9.0424	6.05135	-0.7276	55	61	0.188433	0.549474	0.437932	-0.411693	0.432499	1.88274
Burkina Faso	Africa	2127004	6988884	2.18648	0.174689	0.425857	1.63337	4.90824	7.66374	0.813445	16	28	1.02268	0.573801	0.611157	0.11474	1.37304	0.819921
Burundi	Africa	758429	1167000	0.786609	0.326638	0.217377	-0.737666	8.14331	7.88833	-0.0578242	20	20	0	0.700062	0.689442	-0.0277876	0.844434	-0.679842
Cambodia	Asia	2393788	3696554	0.793173	0.0405395	0.0797922	1.23879	1.59515	2.62707	0.911217	15	23	0.780199	0.172438	0.308044	1.0605	-0.118044	0.327571
Cameroon	Africa	2002255	6586217	2.18852	0.435515	0.479891	0.17657	11.5442	17.7093	0.781048	26	49	1.15889	0.750801	0.738495	-0.0300433	1.40747	-0.604479
Canada	Americas	18632564	29384239	0.831708	0.0759025	0.374133	2.94276	4.43586	7.31888	0.914587	42	51	0.353635	0.39857	0.506243	0.435736	-0.0828787	2.02817
Central African Republic	Africa	691000	888927	0.459005	0.395369	0.373433	-0.103728	7.74265	10.7711	0.602029	18	25	0.599067	0.708125	0.738416	0.0761855	-0.143024	-0.705757
Chad	Africa	1909750	4967249	1.75318	0.320251	0.373829	0.281654	5.2792	7.45916	0.630467	17	19	0.202433	0.587239	0.682454	0.273577	1.12271	-0.348813
Chile	Americas	1531815	1232983	-0.393799	0.145384	0.236267	0.886783	8.36087	17.5263	1.3548	43	60	0.607555	0.564597	0.699428	0.390124	-1.7486	-0.468018
China	Asia	135839938	162753067	0.329189	0.218021	0.273091	0.410319	14.1664	16.4654	0.273808	66	90	0.565511	0.632718	0.622529	-0.0295153	0.0553813	0.136511
China, Taiwan Province of	Asia	1472757	485368	-1.99792	0.160297	0.251543	0.822617	6.01723	10.3961	0.999154	48	51	0.110287	0.463584	0.595508	0.456361	-2.99708	-0.176537
Colombia	Americas	2921671	3618192	0.389518	0.397158	0.474626	0.324511	9.30067	12.7368	0.573284	40	56	0.613643	0.604543	0.632117	0.0811261	-0.183766	-0.248773
Congo	Africa	183060	319719	1.01903	0.335464	0.325683	-0.0537853	5.68442	9.22213	0.883659	20	37	1.1248	0.580068	0.615247	0.107109	0.135368	-0.937444
Costa Rica	Americas	307570	462727	0.745372	0.507104	0.502808	-0.0154664	8.46938	11.7844	0.602387	21	42	1.26824	0.701738	0.659977	-0.111493	0.142986	-0.617853
Cuba	Americas	1967422	1341739	-0.693507	0.167559	0.267452	0.853812	4.3389	11.1464	1.73025	26	33	0.434415	0.450453	0.689579	0.777237	-2.42376	-0.876441
Cyprus	Asia	232129	54576	-2.59784	0.104623	0.161408	0.79143	7.32968	10.4307	0.64356	52	53	0.0346391	0.504128	0.590575	0.288173	-3.2414	0.147869
Czechoslovakia	Europe	3481425	3041817	-0.245129	0.0435276	0.246584	3.20353	9.02217	7.09087	-0.437001	36	59	0.902262	0.613834	0.48039	-0.444692	0.191871	3.64053
Democratic People's Republic of Korea	Asia	2111700	2308431	0.162085	0.290761	0.374169	0.459609	8.65958	10.0748	0.275598	27	28	0.0661449	0.654968	0.693246	0.103324	-0.113513	0.18401
Democratic Republic of the Congo	Africa	3277200	5735606	1.02284	0.327462	0.291529	-0.211111	8.49919	8.77791	0.0586858	42	42	0	0.572542	0.581175	0.0272147	0.964153	-0.269797
Denmark	Europe	1698391	1735830	0.0396521	0.0214939	0.0976132	2.78955	5.41213	4.76524	-0.231177	27	35	0.472953	0.512356	0.439155	-0.279914	0.270829	3.02073
Dominican Republic	Americas	646708	830887	0.456674	0.558904	0.540725	-0.0601066	10.958	13.4257	0.369959	35	39	0.196946	0.67337	0.708919	0.0935812	0.086715	-0.430066
Ecuador	Americas	1340818	2079034	0.800686	0.388434	0.436211	0.211139	15.1381	10.9606	-0.585395	51	62	0.355738	0.691083	0.580137	-0.317667	1.38608	0.796533
Egypt	Africa	3140975	5527447	1.03292	0.388979	0.208509	-1.12731	9.72426	15.8114	0.887754	52	60	0.260522	0.575673	0.67428	0.287878	0.145168	-2.01506
El Salvador	Americas	547451	781709	0.649756	0.401612	0.376033	-0.119585	6.0429	6.06958	0.00800811	26	34	0.488944	0.552128	0.511374	-0.139317	0.641747	-0.127594
Equatorial Guinea	Africa	127600	70577	-1.07094	0.817398	0.335917	-1.60384	2.74214	5.56157	1.29401	6	7	0.280667	0.562989	0.881788	0.819141	-2.36495	-2.89785
Ethiopia PDR	Africa	5639500	10993193	1.221	0.222271	0.212028	-0.0857501	11.6955	12.217	0.0793495	34	52	0.775506	0.697376	0.633427	-0.17472	1.14165	-0.1651
Finland	Europe	1138694	1115407	-0.0375614	0.00687191	0.0603062	4.02809	4.997	4.93207	-0.0237779	20	29	0.677857	0.537043	0.473899	-0.227167	-0.0137834	4.05187
France	Europe	12664848	13841448	0.161653	0.0494127	0.18611	2.44045	9.12066	8.32772	-0.165231	58	69	0.316251	0.544409	0.500599	-0.152421	0.326884	2.60569
Gambia	Africa	165749	405095	1.63808	0.558073	0.322317	-0.993133	3.40292	5.23426	0.785965	7	11	0.825177	0.629338	0.690283	0.168202	0.852119	-1.7791
Germany	Europe	9751641	8678955	-0.211657	0.0296761	0.173026	3.25757	8.01003	7.57934	-0.100438	29	46	0.842338	0.617913	0.52902	-0.282005	-0.111219	3.35801
Ghana	Africa	2914618	6163315	1.3709	0.678271	0.47893	-0.630714	5.08363	11.1935	1.44545	26	36	0.593431	0.499072	0.674011	0.547852	-0.0745466	-2.07617
Greece	Europe	2758710	2842665	0.0545218	0.21215	0.238812	0.215476	10.4756	10.9614	0.0824634	58	71	0.36838	0.57852	0.561709	-0.0536039	-0.0279416	0.133013
Guatemala	Americas	1122706	2248266	1.27058	0.327405	0.409146	0.406044	4.60065	8.79305	1.18472	27	46	0.973443	0.463068	0.567815	0.371456	0.0858653	-0.778672
Guinea	Africa	897285	3745440	2.63208	0.460277	0.216386	-1.36293	10.1706	7.33106	-0.593464	18	23	0.446672	0.802491	0.635345	-0.423741	3.22555	-0.769465
Guinea-Bissau	Africa	212180	507575	1.59848	0.636252	0.687865	0.141914	4.24641	4.38458	0.0582349	9	18	1.26824	0.658136	0.511385	-0.457657	1.54024	0.0836789
Guyana	Americas	155174	251976	0.885327	0.0220204	0.183398	3.92921	2.20872	4.8747	1.44977	12	35	1.96532	0.31889	0.445542	0.609938	-0.56444	2.47944
Haiti	Americas	908917	1575865	1.00558	0.285004	0.416524	0.692276	9.48499	13.9986	0.710238	26	37	0.643555	0.690499	0.730828	0.103262	0.295341	-0.0179617
Honduras	Americas	530981	1267979	1.59523	0.298794	0.583003	1.22275	5.54778	6.7474	0.35656	27	43	0.849705	0.519867	0.507592	-0.0434352	1.23867	0.866195
Hungary	Europe	4337309	3954376	-0.167916	0.063508	0.253276	2.54701	8.74198	7.76515	-0.215206	38	64	0.952319	0.596037	0.492836	-0.345089	0.04729	2.76222
India	Asia	142154842	183537971	0.465635	0.24148	0.335195	0.598013	13.0371	16.6602	0.446857	62	64	0.0577416	0.622175	0.67639	0.15202	0.0187775	0.151155
Indonesia	Asia	14434290	38535362	1.80143	0.198298	0.470668	1.58402	6.12915	7.66974	0.408518	34	41	0.340965	0.514144	0.548605	0.118025	1.39292	1.1755
Iran (Islamic Republic of)	Asia	6187349	11824537	1.18454	0.104978	0.15307	0.688075	4.96721	9.96986	1.2748	48	70	0.688348	0.414047	0.541266	0.488338	-0.0902567	-0.586724
Iraq	Asia	2238417	1840085	-0.355652	0.0665859	0.100429	0.749986	3.55433	6.00209	0.957175	34	55	0.878331	0.359624	0.447207	0.39708	-1.31283	-0.207189
Ireland	Europe	561131	317341	-1.03097	0.0064869	0.0711537	4.45086	4.90249	3.62589	-0.546941	15	22	0.69878	0.587044	0.41672	-0.621124	-0.48403	4.9978
Israel	Asia	276857	237424	-0.27898	0.282283	0.329432	0.28123	13.8487	24.8183	1.06635	53	58	0.164045	0.661965	0.790944	0.324187	-1.34533	-0.785121
Italy	Europe	12300432	6532296	-1.14409	0.161777	0.177091	0.164582	11.1491	12.9084	0.266762	58	66	0.235207	0.593865	0.610523	0.0503095	-1.41085	-0.10218
Ivory Coast	Africa	1709530	9554845	3.17824	0.461197	0.698689	0.758098	10.1354	10.163	0.0049493	28	41	0.695805	0.695045	0.6244	-0.194693	3.17329	0.753148
Jamaica	Americas	212769	136772	-0.800221	0.363643	0.569481	0.818883	6.84051	13.4157	1.23219	38	43	0.225005	0.52861	0.690319	0.486458	-2.03241	-0.413309
Japan	Asia	7022940	2681500	-1.73532	0.181583	0.186274	0.0463847	9.31676	8.37625	-0.193295	55	60	0.158328	0.556933	0.519106	-0.127801	-1.54203	0.239679
Jordan	Asia	561802	196122	-1.89529	0.12247	0.200722	0.902325	6.61152	10.656	0.871615	40	45	0.21438	0.512029	0.621575	0.353121	-2.7669	0.0307102
Kenya	Africa	1520230	5216168	2.26695	0.162139	0.36751	1.49894	7.36121	7.83233	0.112855	34	64	1.15668	0.566086	0.494907	-0.244024	2.1541	1.38608
Lao People's Democratic Republic	Asia	658874	1585320	1.60919	0.0320532	0.11441	2.34041	1.45291	4.2286	1.96136	21	24	0.243079	0.122701	0.453696	2.40608	-0.352166	0.379058
Lebanon	Asia	205591	235599	0.248021	0.228026	0.286962	0.418862	13.1545	16.2904	0.389507	51	54	0.103978	0.65536	0.69957	0.118764	-0.141487	0.0293542
Lesotho	Africa	293130	96378	-2.00212	0.0170573	0.200118	4.5787	3.80803	4.50913	0.307731	8	8	0	0.643015	0.724283	0.216624	-2.30985	4.27096
Liberia	Africa	294200	439765	0.733551	0.113188	0.190347	0.949565	3.44072	5.24774	0.770434	15	17	0.227828	0.4563	0.58513	0.453176	-0.0368826	0.179131
Libya	Africa	522866	891943	0.975779	0.0382392	0.146322	2.46992	2.50597	7.06856	1.90331	29	37	0.443932	0.272823	0.541596	1.25452	-0.927527	0.566609
Madagascar	Africa	1519845	2335707	0.784344	0.217371	0.216674	-0.00583787	6.35738	11.2224	1.03863	45	54	0.332044	0.485889	0.606148	0.402889	-0.254282	-1.04446
Malawi	Africa	1325466	3692475	1.88025	0.292852	0.350281	0.326107	4.54106	7.83616	0.996915	19	29	0.771794	0.513905	0.611395	0.316328	0.883331	-0.670808
Malaysia	Asia	888844	5954251	3.51856	0.338294	0.867555	1.72704	3.63334	1.88401	-1.18699	27	30	0.191748	0.391449	0.186229	-1.34161	4.70555	2.91403
Mali	Africa	1900970	7393929	2.50038	0.197723	0.246108	0.398802	5.71532	8.38385	0.699083	22	44	1.26824	0.563936	0.561892	-0.00659967	1.80129	-0.300282
Mauritania	Africa	279944	345679	0.384229	0.0962835	0.113886	0.30574	2.57891	5.37611	1.3446	14	16	0.243079	0.358979	0.606641	0.958517	-0.960367	-1.03886
Mexico	Americas	12034569	16323951	0.555812	0.301183	0.285889	-0.0947083	7.00559	9.8822	0.627462	69	90	0.484265	0.459769	0.509074	0.185389	-0.0716505	-0.722171
Mongolia	Asia	308700	396866	0.457824	0.0025	0.0109659	2.72464	1.6608	1.67927	0.0201036	4	10	1.67994	0.365941	0.22512	-0.879453	0.437721	2.70454
Morocco	Africa	4473359	5914266	0.508978	0.0519442	0.115851	1.46911	5.95551	7.62279	0.449782	45	68	0.753452	0.468735	0.48137	0.0483699	0.0591961	1.01933
Mozambique	Africa	2448321	4835851	1.24524	0.374103	0.28049	-0.522255	7.7436	9.43922	0.360661	28	30	0.12552	0.614268	0.660025	0.130714	0.884582	-0.882917
Myanmar	Asia	6126577	15902898	1.74943	0.236506	0.462043	1.22505	3.62983	7.46009	1.3184	25	29	0.270219	0.400508	0.59679	0.727782	0.431027	-0.0933525
Nepal	Asia	2025100	4196016	1.33339	0.0800454	0.0901102	0.215576	4.6116	7.69719	0.93577	14	42	2.01756	0.579213	0.546023	-0.107229	0.397617	-0.720193
Netherlands	Europe	840163	508213	-0.909827	0.0540621	0.0675445	0.405644	10.45	8.86676	-0.29826	28	42	0.739933	0.704218	0.583869	-0.340167	-0.611567	0.703904
New Zealand	Oceania	169604	260906	0.786154	0.0847032	0.17376	1.31497	7.1747	13.8949	1.209	39	49	0.415878	0.537881	0.676168	0.416873	-0.422847	0.105972
Nicaragua	Americas	489535	1060815	1.416	0.431297	0.436947	0.0236664	7.21964	7.60739	0.0951644	18	26	0.670831	0.683928	0.622793	-0.170105	1.32083	-0.071498
Niger	Africa	2911738	17287325	3.2916	0.268838	0.363754	0.551279	3.44552	3.92142	0.235514	16	37	1.53591	0.44618	0.378423	-0.299025	3.05609	0.315765
Nigeria	Africa	19871500	48390803	1.63139	0.383187	0.334128	-0.248781	10.5629	16.1965	0.7802	35	35	0	0.663043	0.783269	0.303434	0.851189	-1.02898
Norway	Europe	288543	314634	0.157517	0.00824141	0.027559	2.2191	3.62074	4.61891	0.443674	18	27	0.739933	0.44516	0.46427	0.0764533	-0.286158	1.77542
Pakistan	Asia	12178696	20755500	0.974028	0.203886	0.190052	-0.127678	8.89143	7.92134	-0.209829	42	60	0.650607	0.584612	0.505468	-0.264131	1.18386	0.0821517
Panama	Americas	269699	280271	0.0699344	0.171484	0.219099	0.446509	5.24628	8.05109	0.781748	22	31	0.625484	0.536233	0.607401	0.22684	-0.711813	-0.335238
Papua New Guinea	Oceania	416521	871970	1.35237	0.672768	0.629715	-0.120169	4.0462	8.17989	1.28804	19	23	0.347977	0.474718	0.670286	0.629215	0.064324	-1.40821
Paraguay	Americas	343495	5733820	5.25136	0.298403	0.654278	1.43767	11.6672	4.55731	-1.69465	27	44	0.891868	0.745419	0.400808	-1.12178	6.94601	3.13232
Peru	Americas	1587819	2980498	1.15154	0.289382	0.322559	0.197538	13.9794	20.142	0.666245	63	78	0.389071	0.636617	0.689238	0.144502	0.485296	-0.468708
Philippines	Asia	7440890	12512348	0.949434	0.194889	0.333055	0.979081	5.07946	5.51075	0.148285	40	54	0.547136	0.440569	0.427854	-0.0532316	0.801149	0.830795
Poland	Europe	12768502	9408734	-0.553631	0.0308392	0.144257	2.84483	6.16462	11.2405	1.09817	20	47	1.56561	0.607139	0.628425	0.0626708	-1.6518	1.74666
Portugal	Europe	3261669	1021423	-2.08886	0.288327	0.177112	-0.882114	11.6276	11.796	0.0261482	48	56	0.280667	0.633752	0.613055	-0.0603517	-2.11501	-0.908262
Puerto Rico	Americas	251009	16111	-4.87012	0.329347	0.798895	1.62417	4.58933	8.8534	1.20183	19	32	0.952319	0.517496	0.629246	0.356126	-6.07195	0.422342
Republic of Korea	Asia	2669299	1332447	-1.25532	0.171558	0.243045	0.635327	6.51903	7.66309	0.294412	41	45	0.169399	0.504831	0.534961	0.105455	-1.54974	0.340915
Romania	Europe	11087700	7973709	-0.597637	0.278236	0.244807	-0.232459	7.55024	7.96735	0.0978148	34	58	0.975789	0.573277	0.511115	-0.208463	-0.695452	-0.330274
Rwanda	Africa	464318	2071874	2.75666	0.342955	0.341636	-0.0070058	7.55322	11.6788	0.795515	18	33	1.10816	0.699555	0.702923	0.00873332	1.96114	-0.802521
Saudi Arabia	Asia	316730	444228	0.616965	0.0559151	0.133089	1.5892	5.55856	7.54365	0.556755	18	20	0.191748	0.593467	0.674528	0.233057	0.0602096	1.03244
Senegal	Africa	2073335	2716675	0.492573	0.524686	0.436639	-0.333431	3.53029	6.51065	1.11905	19	29	0.771794	0.428394	0.556363	0.476366	-0.62648	-1.45248
Sierra Leone	Africa	419835	1521464	2.36865	0.16566	0.136353	-0.353362	3.97568	5.03692	0.431108	17	20	0.295926	0.487148	0.5397	0.186435	1.93754	-0.78447
Somalia	Africa	569724	494436	-0.257367	0.0587126	0.385702	3.48181	2.67396	6.68638	1.68035	16	21	0.495649	0.354744	0.624095	1.03239	-1.93771	1.80146
South Africa	Africa	7081664	4768695	-0.716397	0.101228	0.332728	2.18712	4.75471	8.61201	1.08589	53	55	0.0673705	0.392701	0.537304	0.571659	-1.80229	1.10123
Spain	Europe	11118626	12488085	0.211411	0.121659	0.179734	0.712077	10.4577	12.5221	0.328099	64	77	0.336788	0.564416	0.581863	0.0553669	-0.116688	0.383977
Sri Lanka	Asia	1141297	1854633	0.886674	0.461549	0.328435	-0.616722	4.90988	5.07696	0.0608585	34	35	0.0527185	0.451244	0.456977	0.0229555	0.825816	-0.67758
Sudan (former)	Africa	3000718	20351338	3.54182	0.344275	0.337221	-0.0376338	5.20196	5.72762	0.175178	34	43	0.427894	0.467631	0.464027	-0.0140653	3.36664	-0.212812
Swaziland	Africa	134777	168616	0.408108	0.1478	0.158253	0.124327	4.3697	4.77005	0.159517	15	22	0.69878	0.544559	0.505447	-0.135424	0.248591	-0.0351894
Sweden	Europe	1611812	1232120	-0.487214	0.0453812	0.10964	1.61676	6.68393	6.41284	-0.0752535	22	29	0.503542	0.614584	0.551868	-0.195514	-0.411961	1.69201
Switzerland	Europe	273316	245082	-0.198051	0.0539302	0.15401	1.92618	7.2142	10.9293	0.758118	24	49	1.30621	0.62178	0.614479	-0.0214728	-0.956169	1.16806
Syrian Arab Republic	Asia	2798310	3998095	0.65084	0.136754	0.152494	0.198273	5.59596	8.48062	0.758753	48	56	0.280667	0.444835	0.53108	0.322719	-0.107912	-0.56048
Thailand	Asia	7437553	14748068	1.25245	0.0790246	0.12755	0.874255	2.61822	4.9399	1.16096	42	48	0.243079	0.257512	0.412623	0.8609	0.0914872	-0.286709
Togo	Africa	614433	2153359	2.30635	0.315087	0.307361	-0.0451279	8.41297	8.38055	-0.00701912	20	28	0.613643	0.710936	0.63799	-0.196642	2.31337	-0.0381088
Trinidad and Tobago	Americas	103287	18573	-3.07148	0.60299	0.647661	0.130024	6.4552	16.8317	1.75778	26	32	0.37824	0.572385	0.814622	0.643722	-4.82926	-1.62776
Tunisia	Africa	1910456	3132556	0.903158	0.0997851	0.14156	0.637859	5.38575	6.26666	0.275812	37	57	0.788792	0.466296	0.453925	-0.048874	0.627346	0.362046
Turkey	Asia	16701428	17454592	0.0802295	0.108443	0.169563	0.816035	8.58493	10.9458	0.442707	71	74	0.0752742	0.504379	0.555977	0.177243	-0.362477	0.373329
Uganda	Africa	3248269	5856497	1.07745	0.520423	0.383201	-0.554969	10.4677	13.0326	0.399264	27	29	0.13001	0.712503	0.762467	0.123303	0.678189	-0.954233
United Kingdom	Europe	3747534	4209365	0.211521	0.0174443	0.169141	4.21689	5.57139	5.3543	-0.0722355	28	34	0.353635	0.515468	0.475817	-0.145426	0.283757	4.28913
United Republic of Tanzania	Africa	2940650	15607838	3.08132	0.330879	0.389502	0.297012	11.5617	15.5385	0.538947	36	50	0.599067	0.683043	0.701254	0.0478527	2.54238	-0.241935
United States of America	Americas	88590509	103354758	0.280652	0.239479	0.403996	0.955336	9.03236	6.22497	-0.674526	73	78	0.120526	0.512955	0.419713	-0.364094	0.955178	1.62986
Uruguay	Americas	1231188	1962363	0.851184	0.233492	0.613027	1.77051	7.02411	4.72884	-0.716814	30	39	0.478166	0.573136	0.42409	-0.546098	1.568	2.48733
USSR	Asia	144647000	122514191	-0.301489	0.0934779	0.245142	1.76839	7.96033	9.21093	0.265663	49	79	0.872195	0.533033	0.508163	-0.0868386	-0.567152	1.50272
Venezuela (Bolivarian Republic of)	Americas	1283184	1192229	-0.133583	0.524555	0.401901	-0.483093	9.28228	14.1285	0.766725	39	51	0.488944	0.608181	0.673529	0.185734	-0.900308	-1.24982
Viet Nam	Asia	5787605	12093806	1.34897	0.0501079	0.148533	1.99533	2.43364	4.72751	1.21461	27	29	0.13001	0.269853	0.461319	0.979705	0.134365	0.780726
Yemen	Asia	1266411	1083564	-0.28311	0.0349002	0.161767	2.82772	2.41935	9.63594	2.54456	14	45	2.14561	0.334778	0.595141	1.05154	-2.82767	0.28316
Yugoslav SFR	Europe	7532929	4344479	-0.995697	0.17426	0.244834	0.620149	7.33016	10.8881	0.721996	39	72	1.12097	0.543732	0.558301	0.0480871	-1.71769	-0.101847
Zambia	Africa	1022602	2184535	1.38966	0.0619009	0.279935	2.78166	2.58579	5.74892	1.46329	13	21	0.875764	0.37039	0.574478	0.801202	-0.0736313	1.31837
Zimbabwe	Africa	1564829	2416124	0.792924	0.103001	0.203239	1.24338	3.6986	5.27831	0.648734	23	48	1.34664	0.417145	0.429739	0.0540966	0.144189	0.594649
																	0.188356

## Sheet: Hoja1
-0.0740832	1.04676
-2.1038	-0.0187992
-1.14545	0.248965
1.55762	-0.71147
2.88966	3.15778
0.714741	2.94449
-0.686206	4.39563
0.0950662	-0.322198
2.79469	2.83167
1.6693	0.255268
2.98842	3.44367
-2.59303	-0.344278
2.75816	1.32363
0.432499	1.88274
1.37304	0.819921
0.844434	-0.679842
-0.118044	0.327571
1.40747	-0.604479
-0.0828787	2.02817
-0.143024	-0.705757
1.12271	-0.348813
-1.7486	-0.468018
0.0553813	0.136511
-2.99708	-0.176537
-0.183766	-0.248773
0.135368	-0.937444
0.142986	-0.617853
-2.42376	-0.876441
-3.2414	0.147869
0.191871	3.64053
-0.113513	0.18401
0.964153	-0.269797
0.270829	3.02073
0.086715	-0.430066
1.38608	0.796533
0.145168	-2.01506
0.641747	-0.127594
-2.36495	-2.89785
1.14165	-0.1651
-0.0137834	4.05187
0.326884	2.60569
0.852119	-1.7791
-0.111219	3.35801
-0.0745466	-2.07617
-0.0279416	0.133013
0.0858653	-0.778672
3.22555	-0.769465
1.54024	0.0836789
-0.56444	2.47944
0.295341	-0.0179617
1.23867	0.866195
0.04729	2.76222
0.0187775	0.151155
1.39292	1.1755
-0.0902567	-0.586724
-1.31283	-0.207189
-0.48403	4.9978
-1.34533	-0.785121
-1.41085	-0.10218
3.17329	0.753148
-2.03241	-0.413309
-1.54203	0.239679
-2.7669	0.0307102
2.1541	1.38608
-0.352166	0.379058
-0.141487	0.0293542
-2.30985	4.27096
-0.0368826	0.179131
-0.927527	0.566609
-0.254282	-1.04446
0.883331	-0.670808
4.70555	2.91403
1.80129	-0.300282
-0.960367	-1.03886
-0.0716505	-0.722171
0.437721	2.70454
0.0591961	1.01933
0.884582	-0.882917
0.431027	-0.0933525
0.397617	-0.720193
-0.611567	0.703904
-0.422847	0.105972
1.32083	-0.071498
3.05609	0.315765
0.851189	-1.02898
-0.286158	1.77542
1.18386	0.0821517
-0.711813	-0.335238
0.064324	-1.40821
6.94601	3.13232
0.485296	-0.468708
0.801149	0.830795
-1.6518	1.74666
-2.11501	-0.908262
-6.07195	0.422342
-1.54974	0.340915
-0.695452	-0.330274
1.96114	-0.802521
0.0602096	1.03244
-0.62648	-1.45248
1.93754	-0.78447
-1.93771	1.80146
-1.80229	1.10123
-0.116688	0.383977
0.825816	-0.67758
3.36664	-0.212812
0.248591	-0.0351894
-0.411961	1.69201
-0.956169	1.16806
-0.107912	-0.56048
0.0914872	-0.286709
2.31337	-0.0381088
-4.82926	-1.62776
0.627346	0.362046
-0.362477	0.373329
0.678189	-0.954233
0.283757	4.28913
2.54238	-0.241935
0.955178	1.62986
1.568	2.48733
-0.567152	1.50272
-0.900308	-1.24982
0.134365	0.780726
-2.82767	0.28316
-1.71769	-0.101847
-0.0736313	1.31837
0.144189	0.594649
